# Supplementary material for: Mecp2 Deficiency in Peripheral Sensory Neuron Improves Cognitive Function by Enhancing Hippocampal Dendritic Spine Densities in Mice
Source: Cells. 2024 Jun 6;13(11):988. doi: 10.3390/cells13110988 (PMC11171598; doi:10.3390/cells13110988)
Supplement: Supplementary file 1 [file cells-13-00988-s001.zip]

Archive with 1 entries (1 files):
- cells-2986247-supplementary.pdf
